# Supplementary material for: Optimizing Public Health Screening: Population-Specific BMI Thresholds for Targeted Body Composition Assessment in Hungary
Source: Nutrients. 2026 Apr 29;18(9):1410. doi: 10.3390/nu18091410 (PMC13165000; doi:10.3390/nu18091410)
Supplement: Supplementary file 1 [file nutrients-18-01410-s001.zip]

Archive with 1 entries (1 files):
- nutrients-4269410-supplementary.pdf
